# Supplementary material for: Myricetin Amorphous Solid Dispersions—Antineurodegenerative Potential
Source: Molecules. 2024 Mar 14;29(6):1287. doi: 10.3390/molecules29061287 (PMC10975365; doi:10.3390/molecules29061287)
Supplement: Supplementary file 1 [file molecules-29-01287-s001.zip]

Archive with 1 entries (1 files):
- molecules-2855809-supplementary.pdf
